# Supplementary material for: The Complete Chloroplast Genome and Morphological Data Support Reinstatement of Sedum jinianum (Crassulaceae) as an Independent Species
Source: Ecol Evol. 2025 Dec 26;15(12):e72830. doi: 10.1002/ece3.72830 (PMC12742950; doi:10.1002/ece3.72830)
Supplement: Supplementary file 1 — Table S1: Simple sequence repeat (SSR) distribution in the plastomes of three S. jinianum accessions and three S. bulbiferum accessions. [file ECE3-15-e72830-s003.xlsx]

## Sheet: Sheet1
S. jinianum (PQ877685)					S. jinianum (PQ877686)					S. jinianum (PQ877686)					S. bulbiferum (PV656445)					S. bulbiferum (PV656446)					S. bulbiferum (PV656447)
SSR type	SSR	size	start	end	SSR type	SSR	size	start	end	SSR type	SSR	size	start	end	SSR type	SSR	size	start	end	SSR type	SSR	size	start	end	SSR type	SSR	size	start	end
p1	(A)10	10	104	113	p1	(A)10	10	104	113	p1	(A)10	10	104	113	p1	(A)10	10	104	113	p1	(A)10	10	104	113	p1	(A)10	10	104	113
p1	(T)11	11	2051	2061	p1	(T)10	10	2051	2060	p1	(T)10	10	2051	2060	p1	(T)11	11	2051	2061	p1	(T)11	11	2051	2061	p1	(T)11	11	2051	2061
p1	(T)11	11	2561	2571	p1	(T)12	12	2560	2571	p1	(T)12	12	2560	2571	p1	(T)12	12	2561	2572	p1	(T)12	12	2561	2572	p1	(T)12	12	2561	2572
p1	(A)13	13	5045	5057	p1	(A)14	14	5045	5058	p1	(A)14	14	5045	5058	p1	(A)12	12	5046	5057	p1	(A)12	12	5046	5057	p1	(A)12	12	5046	5057
p4	(TATT)3	12	7088	7099	p4	(TATT)3	12	7099	7110	p4	(TATT)3	12	7099	7110	p4	(TATT)3	12	7102	7113	p4	(TATT)3	12	7102	7113	p4	(TATT)3	12	7102	7113
p1	(A)10	10	7759	7768	p1	(A)10	10	7770	7779	p1	(A)10	10	7770	7779	p4	(GAAT)3	12	9954	9965	p4	(GAAT)3	12	9954	9965	p4	(GAAT)3	12	9954	9965
p4	(GAAT)3	12	9945	9956	p4	(GAAT)3	12	9949	9960	p4	(GAAT)3	12	9949	9960	p4	(GTCT)3	12	11209	11220	p4	(GTCT)3	12	11209	11220	p4	(GTCT)3	12	11209	11220
p4	(GTCT)3	12	11200	11211	p4	(GTCT)3	12	11204	11215	p4	(GTCT)3	12	11204	11215	p1	(A)10	10	12640	12649	p1	(A)10	10	12640	12649	p1	(A)10	10	12640	12649
p1	(A)10	10	11748	11757	p1	(A)10	10	11752	11761	p1	(A)10	10	11752	11761	p1	(A)10	10	12919	12928	p1	(A)10	10	12919	12928	p1	(A)10	10	12919	12928
p1	(A)10	10	12910	12919	p1	(T)10	10	15793	15802	p1	(T)10	10	15793	15802	p1	(T)10	10	15799	15808	p1	(T)10	10	15799	15808	p1	(T)10	10	15799	15808
p1	(T)10	10	15790	15799	p1	(T)11	11	18294	18304	p1	(T)11	11	18294	18304	p1	(T)11	11	18313	18323	p1	(T)11	11	18313	18323	p1	(T)11	11	18313	18323
p1	(T)11	11	18291	18301	p1	(A)10	10	29210	29219	p1	(A)10	10	29210	29219	p4	(ATAA)3	12	22488	22499	p4	(ATAA)3	12	22488	22499	p4	(ATAA)3	12	22488	22499
p1	(A)10	10	29185	29194	p3	(ATA)4	12	31468	31479	p3	(ATA)4	12	31468	31479	p1	(A)10	10	27598	27607	p1	(A)10	10	27598	27607	p1	(A)10	10	27598	27607
p3	(ATA)4	12	31443	31454	c	(A)10gatccacga(T)10	29	31653	31681	c	(A)10gatccacga(T)10	29	31653	31681	p1	(A)10	10	29237	29246	p1	(A)10	10	29237	29246	p1	(A)10	10	29237	29246
c	(A)10tcgtggatc(T)10	29	31628	31656	p3	(AGG)4	12	43223	43234	p3	(AGG)4	12	43223	43234	p3	(ATA)4	12	31480	31491	p3	(ATA)4	12	31480	31491	p3	(ATA)4	12	31480	31491
p3	(AGG)4	12	43198	43209	p1	(A)14	14	45601	45614	p1	(A)14	14	45601	45614	c	(A)10gatccacga(T)10	29	31665	31693	c	(A)10gatccacga(T)10	29	31665	31693	c	(A)10gatccacga(T)10	29	31665	31693
p1	(A)13	13	45576	45588	p1	(T)11	11	46320	46330	p1	(T)11	11	46320	46330	p3	(AGG)4	12	43235	43246	p3	(AGG)4	12	43235	43246	p3	(AGG)4	12	43235	43246
p1	(T)11	11	46294	46304	p1	(T)10	10	46596	46605	p1	(T)10	10	46596	46605	p1	(A)11	11	45611	45621	p1	(A)11	11	45611	45621	p1	(A)11	11	45611	45621
p1	(T)10	10	49132	49141	p1	(T)10	10	49152	49161	p1	(T)10	10	49152	49161	p1	(T)11	11	46327	46337	p1	(T)11	11	46327	46337	p1	(T)11	11	46327	46337
c	(TA)8t(TA)6	29	57202	57230	c	(TA)8t(TA)7	31	57223	57253	c	(TA)8t(TA)7	31	57223	57253	p1	(T)11	11	46603	46613	p1	(T)11	11	46603	46613	p1	(T)11	11	46603	46613
p1	(A)10	10	58647	58656	p1	(A)10	10	58670	58679	p1	(A)10	10	58670	58679	p2	(TA)7	14	57246	57259	p2	(TA)7	14	57246	57259	p2	(TA)7	14	57246	57259
p1	(A)13	13	60816	60828	p1	(A)13	13	60839	60851	p1	(A)13	13	60839	60851	p1	(A)10	10	58692	58701	p1	(A)10	10	58692	58701	p1	(A)10	10	58692	58701
p1	(A)10	10	62025	62034	p1	(A)10	10	62047	62056	p1	(A)10	10	62047	62056	p1	(A)13	13	60867	60879	p1	(A)13	13	60867	60879	p1	(A)13	13	60867	60879
p1	(T)12	12	65071	65082	p1	(T)11	11	65093	65103	p1	(T)11	11	65093	65103	p1	(A)10	10	62075	62084	p1	(A)10	10	62075	62084	p1	(A)10	10	62075	62084
p4	(AAAT)3	12	65794	65805	p4	(AAAT)3	12	65815	65826	p4	(AAAT)3	12	65815	65826	p4	(AAAT)3	12	65849	65860	p4	(AAAT)3	12	65849	65860	p4	(AAAT)3	12	65849	65860
p1	(T)10	10	68948	68957	p1	(T)10	10	71573	71582	p1	(T)10	10	71573	71582	p5	(TGATA)3	15	67735	67749	p5	(TGATA)3	15	67735	67749	p5	(TGATA)3	15	67735	67749
p1	(T)10	10	71550	71559	p1	(A)12	12	72873	72884	p1	(A)12	12	72873	72884	p1	(T)10	10	71609	71618	p1	(T)10	10	71609	71618	p1	(T)10	10	71609	71618
p1	(A)12	12	72850	72861	p4	(AAAT)3	12	73877	73888	p4	(AAAT)3	12	73877	73888	p1	(A)12	12	72909	72920	p1	(A)12	12	72909	72920	p1	(A)12	12	72909	72920
p4	(AAAT)3	12	73854	73865	p1	(A)12	12	78646	78657	p1	(A)12	12	78646	78657	p4	(AAAT)3	12	73913	73924	p4	(AAAT)3	12	73913	73924	p4	(AAAT)3	12	73913	73924
p1	(A)11	11	78623	78633	p3	(TTC)4	12	87979	87990	p3	(TTC)4	12	87979	87990	p1	(A)12	12	78684	78695	p1	(A)12	12	78684	78695	p1	(A)12	12	78684	78695
p3	(TTC)4	12	87955	87966	p1	(T)10	10	100093	100102	p1	(T)10	10	100093	100102	p3	(TTC)4	12	88017	88028	p3	(TTC)4	12	88017	88028	p3	(TTC)4	12	88017	88028
p1	(T)10	10	100063	100072	p6	(TTTCTA)3	18	106328	106345	p6	(TTTCTA)3	18	106328	106345	p1	(T)10	10	100124	100133	p1	(T)10	10	100124	100133	p1	(T)10	10	100124	100133
p6	(TTTCTA)3	18	106298	106315	p1	(T)11	11	107614	107624	p1	(T)11	11	107614	107624	p6	(TTTCTA)3	18	106359	106376	p6	(TTTCTA)3	18	106359	106376	p6	(TTTCTA)3	18	106359	106376
p1	(T)11	11	109666	109676	p1	(A)11	11	108941	108951	p1	(A)11	11	108941	108951	p1	(T)11	11	109727	109737	p1	(T)11	11	109727	109737	p1	(T)11	11	109727	109737
p3	(TAT)4	12	109968	109979	p1	(T)10	10	111669	111678	p1	(T)10	10	111669	111678	p1	(A)12	12	111406	111417	p1	(A)12	12	111406	111417	p1	(A)12	12	111407	111418
p1	(A)11	11	111352	111362	p4	(TATT)3	12	113611	113622	p4	(TATT)3	12	113611	113622	p1	(T)10	10	111655	111664	p1	(T)10	10	111655	111664	p1	(T)10	10	111656	111665
p1	(T)10	10	111600	111609	p1	(A)11	11	113994	114004	p1	(A)11	11	113994	114004	p2	(TA)8	16	112325	112340	p2	(TA)8	16	112325	112340	p2	(TA)8	16	112326	112341
c	(TA)8a(T)10	27	112290	112316	p1	(A)10	10	116008	116017	p1	(A)10	10	116008	116017	p1	(T)10	10	114477	114486	p1	(T)10	10	114477	114486	p1	(T)10	10	114478	114487
p1	(T)10	10	114442	114451	p1	(A)10	10	117289	117298	p1	(A)10	10	117289	117298	p1	(T)10	10	115758	115767	p1	(T)10	10	115758	115767	p1	(T)10	10	115759	115768
p1	(T)11	11	117735	117745	p2	(TA)10	20	119435	119454	p2	(TA)10	20	119435	119454	p1	(T)10	10	117771	117780	p1	(T)10	10	117771	117780	p1	(T)10	10	117772	117781
p4	(AATA)3	12	118117	118128	p1	(A)10	10	120135	120144	p1	(A)10	10	120135	120144	p4	(AATA)3	12	118152	118163	p4	(AATA)3	12	118152	118163	p4	(AATA)3	12	118153	118164
p1	(A)11	11	120061	120071	p1	(T)12	12	120382	120393	p1	(T)12	12	120382	120393	p1	(A)10	10	120096	120105	p1	(A)10	10	120096	120105	p1	(A)10	10	120097	120106
p1	(T)10	10	122790	122799	p1	(A)11	11	122055	122065	p1	(A)11	11	122055	122065	p1	(T)11	11	122823	122833	p1	(T)11	11	122823	122833	p1	(T)11	11	122824	122834
p1	(A)11	11	124116	124126	p6	(ATAGAA)3	18	125415	125432	p6	(ATAGAA)3	18	125415	125432	p1	(A)11	11	124150	124160	p1	(A)11	11	124150	124160	p1	(A)11	11	124151	124161
p6	(ATAGAA)3	18	125394	125411	p1	(A)10	10	131659	131668	p1	(A)10	10	131659	131668	p6	(ATAGAA)3	18	125428	125445	p6	(ATAGAA)3	18	125428	125445	p6	(ATAGAA)3	18	125429	125446
p1	(A)10	10	131638	131647	p3	(AAG)4	12	143769	143780	p3	(AAG)4	12	143769	143780	p1	(A)10	10	131672	131681	p1	(A)10	10	131672	131681	p1	(A)10	10	131673	131682
p3	(AAG)4	12	143742	143753											p3	(AAG)4	12	143775	143786	p3	(AAG)4	12	143775	143786	p3	(AAG)4	12	143776	143787
