# Supplementary material for: The Complete Chloroplast Genome and Morphological Data Support Reinstatement of Sedum jinianum (Crassulaceae) as an Independent Species
Source: Ecol Evol. 2025 Dec 26;15(12):e72830. doi: 10.1002/ece3.72830 (PMC12742950; doi:10.1002/ece3.72830)
Supplement: Supplementary file 2 — Table S2: The KA, KS and KA/KS values of three S. jinianum accessions and three S. bulbiferum accessions. [file ECE3-15-e72830-s002.xlsx]

## Sheet: Summary
	S. jinianum (PQ877685)			S. jinianum (PQ877686)			S. jinianum (PV656444)			S. bulbiferum (PV656445)			S. bulbiferum (PV656446)			S. bulbiferum (PV656447)
genes	Ka	Ks	Ka/Ks	Ka	Ks	Ka/Ks	Ka	Ks	Ka/Ks	Ka	Ks	Ka/Ks	Ka	Ks	Ka/Ks	Ka	Ks	Ka/Ks
accD	0.0358612	0.154134	0.232663	0.0358612	0.154134	0.232663	0.0358612	0.154134	0.232663	0.0358612	0.154134	0.232663	0.0358612	0.154134	0.232663	0.0358612	0.154134	0.232663
atpA	0.00668147	0.173442	0.0385228	0.00668808	0.168809	0.0396193	0.00668808	0.168809	0.0396193	0.00668808	0.168809	0.0396193	0.00668808	0.168809	0.0396193	0.00668808	0.168809	0.0396193
atpB	0.00668147	0.173442	0.0385228	0.00668147	0.173442	0.0385228	0.00668147	0.173442	0.0385228	0.00668147	0.173442	0.0385228	0.00668147	0.173442	0.0385228	0.00668147	0.173442	0.0385228
atpE	0.00978255	0.120886	0.0809236	0.00978255	0.120886	0.0809236	0.00978255	0.120886	0.0809236	0.00978255	0.120886	0.0809236	0.00978255	0.120886	0.0809236	0.00978255	0.120886	0.0809236
atpF	0.0254052	0.155764	0.1631	0.0254052	0.155764	0.1631	0.0254052	0.155764	0.1631	0.0254139	0.155603	0.163325	0.0254139	0.155603	0.163325	0.0254139	0.155603	0.163325
atpI	0.00918655	0.105997	0.0866678	0.00918655	0.105997	0.0866678	0.00918655	0.105997	0.0866678	0.00917527	0.099923	0.0918234	0.00917527	0.099923	0.0918234	0.00917527	0.099923	0.0918234
ccsA	0.027776	0.163519	0.169863	0.0291422	0.16299	0.178797	0.0291422	0.16299	0.178797	0.0276718	0.166311	0.166386	0.0276718	0.166311	0.166386	0.0276718	0.166311	0.166386
cemA	0.0288218	0.0747815	0.385414	0.028862	0.0817362	0.353111	0.0288218	0.0747815	0.385414	0.0288218	0.0747815	0.385414	0.0288218	0.0747815	0.385414	0.0288218	0.0747815	0.385414
matK	0.0706846	0.257444	0.274563	0.0706946	0.257314	0.274741	0.0706846	0.257444	0.274563	0.0718691	0.255456	0.281337	0.0718691	0.255456	0.281337	0.0718691	0.255456	0.281337
ndhA	0.0204578	0.192941	0.106031	0.0204578	0.192941	0.106031	0.0204578	0.192941	0.106031	0.0204578	0.192941	0.106031	0.0204578	0.192941	0.106031	0.0204578	0.192941	0.106031
ndhB	0.00267002	0.00247958	1.0768	0.00267002	0.00247958	1.0768	0.00267002	0.00247958	1.0768	0.00267002	0.00247958	1.0768	0.00267002	0.00247958	1.0768	0.00267002	0.00247958	1.0768
ndhC	0.0145424	0.167225	0.0869628	0.0145424	0.167225	0.0869628	0.0145424	0.167225	0.0869628	0.0145424	0.167225	0.0869628	0.0145424	0.167225	0.0869628	0.0145424	0.167225	0.0869628
ndhD	0.0248968	0.198697	0.125301	0.0248968	0.198697	0.125301	0.0248968	0.198697	0.125301	0.0249085	0.194291	0.128203	0.0249085	0.194291	0.128203	0.0249085	0.194291	0.128203
ndhE	0.0138197	0.131614	0.105001	0.0138197	0.131614	0.105001	0.0138197	0.131614	0.105001	0.0136791	0.152226	0.0898601	0.0136791	0.152226	0.0898601	0.0136791	0.152226	0.0898601
ndhF	0.0491572	0.268598	0.183014	0.0491572	0.268598	0.183014	0.0491572	0.268598	0.183014	0.0497126	0.269805	0.184254	0.0497126	0.269805	0.184254	0.0497126	0.269805	0.184254
ndhG	0.0228205	0.171079	0.133392	0.0228205	0.171079	0.133392	0.0228205	0.171079	0.133392	0.0228205	0.171079	0.133392	0.0228205	0.171079	0.133392	0.0228205	0.171079	0.133392
ndhH	0.00857306	0.214555	0.0399574	0.00855251	0.222529	0.0384332	0.00857306	0.214555	0.0399574	0.00748756	0.215427	0.0347568	0.00748756	0.215427	0.0347568	0.00748756	0.215427	0.0347568
ndhI	0.015519	0.120558	0.128727	0.015519	0.120558	0.128727	0.015519	0.120558	0.128727	0.015519	0.120558	0.128727	0.015519	0.120558	0.128727	0.015519	0.120558	0.128727
ndhJ	0.00274627	0.203615	0.0134876	0.00274627	0.203615	0.0134876	0.00274627	0.203615	0.0134876	0.00274627	0.203615	0.0134876	0.00274627	0.203615	0.0134876	0.00274627	0.203615	0.0134876
ndhK	0.0192748	0.139727	0.137946	0.0192748	0.139727	0.137946	0.0192748	0.139727	0.137946	0.0192748	0.139727	0.137946	0.0192748	0.139727	0.137946	0.0192748	0.139727	0.137946
petA	0.016192	0.177235	0.091359	0.016192	0.177235	0.091359	0.016192	0.177235	0.091359	0.016192	0.177235	0.091359	0.016192	0.177235	0.091359	0.016192	0.177235	0.091359
psaA	0.00227456	0.119041	0.0191073	0.00227456	0.119041	0.0191073	0.00227456	0.119041	0.0191073	0.00227456	0.119041	0.0191073	0.00227456	0.119041	0.0191073	0.00227456	0.119041	0.0191073
psbB	0.00441796	0.123716	0.0357104	0.00441796	0.123716	0.0357104	0.00441796	0.123716	0.0357104	0.00441796	0.123716	0.0357104	0.00441796	0.123716	0.0357104	0.00441796	0.123716	0.0357104
psbC	0.00274161	0.15275	0.0179484	0.00274161	0.15275	0.0179484	0.00274161	0.15275	0.0179484	0.00274161	0.15275	0.0179484	0.00274161	0.15275	0.0179484	0.00274161	0.15275	0.0179484
psbD	0.00121578	0.10547	0.0115273	0.00121578	0.10547	0.0115273	0.00121578	0.10547	0.0115273	0.00243567	0.105162	0.0231611	0.00243567	0.105162	0.0231611	0.00243567	0.105162	0.0231611
rbcL	0.00817017	0.106231	0.0769091	0.00817017	0.106231	0.0769091	0.00817017	0.106231	0.0769091	0.00817017	0.106231	0.0769091	0.00817017	0.106231	0.0769091	0.00817017	0.106231	0.0769091
rpl2	1.08913	3.67531	0.296338	1.08913	3.67531	0.296338	1.08913	3.67531	0.296338	0.00923618	0.157889	0.0584981	0.00923618	0.157889	0.0584981	0.00923618	0.157889	0.0584981
rpl20	0.027547	0.0832117	0.331047	0.027547	0.0832117	0.331047	0.027547	0.0832117	0.331047	0.027547	0.0832117	0.331047	0.027547	0.0832117	0.331047	0.027547	0.0832117	0.331047
rpl22	0.0605574	0.225387	0.268682	0.0605574	0.225387	0.268682	0.0605574	0.225387	0.268682	0.0605574	0.225387	0.268682	0.0605574	0.225387	0.268682	0.0605574	0.225387	0.268682
rpoA	0.0274866	0.18408	0.149319	0.0274866	0.18408	0.149319	0.0274866	0.18408	0.149319	0.0274866	0.18408	0.149319	0.0274866	0.18408	0.149319	0.0274866	0.18408	0.149319
rpoB	0.0156214	0.158887	0.0983177	0.0156214	0.158887	0.0983177	0.0156214	0.158887	0.0983177	0.0156099	0.159206	0.0980484	0.0156099	0.159206	0.0980484	0.0156099	0.159206	0.0980484
rpoC1	0.00621432	0.107125	0.0580102	0.00621432	0.107125	0.0580102	0.00621432	0.107125	0.0580102	0.00621432	0.107125	0.0580102	0.00621432	0.107125	0.0580102	0.00621432	0.107125	0.0580102
rpoC2	0.0408161	0.122123	0.334222	0.0400949	0.123951	0.323473	0.04046	0.122366	0.330648	0.0401018	0.122644	0.326976	0.0401018	0.122644	0.326976	0.0401018	0.122644	0.326976
rps2	0.00923618	0.157889	0.0584981	0.00923618	0.157889	0.0584981	0.00923618	0.157889	0.0584981	0.00923618	0.157889	0.0584981	0.00923618	0.157889	0.0584981	0.00923618	0.157889	0.0584981
rps3	0.0229145	0.275912	0.0830502	0.0229145	0.275912	0.0830502	0.0229145	0.275912	0.0830502	0.0229145	0.275912	0.0830502	0.0229145	0.275912	0.0830502	0.0229145	0.275912	0.0830502
rps4	0.0185548	0.138329	0.134135	0.0185548	0.138329	0.134135	0.0185548	0.138329	0.134135	0.0185635	0.126938	0.14624	0.0185635	0.126938	0.14624	0.0185635	0.126938	0.14624
rps8	0.0323358	0.209042	0.154685	0.0323358	0.209042	0.154685	0.0323358	0.209042	0.154685	0.0323358	0.209042	0.154685	0.0323358	0.209042	0.154685	0.0323358	0.209042	0.154685
rps11	0.00305303	0.210813	0.0144822	0.00305303	0.210813	0.0144822	0.00305303	0.210813	0.0144822	0.00305303	0.210813	0.0144822	0.00305303	0.210813	0.0144822	0.00305303	0.210813	0.0144822
rps18	0.021375	0.0803098	0.266156	0.021375	0.0803098	0.266156	0.021375	0.0803098	0.266156	0.021375	0.0803098	0.266156	0.021375	0.0803098	0.266156	0.021375	0.0803098	0.266156
ycf1	0.0988606	0.206283	0.479248	0.099143	0.206241	0.480714	0.0991774	0.205928	0.481611	0.0983379	0.206297	0.476681	0.0983379	0.206297	0.476681	0.0983379	0.206297	0.476681
ycf2	0.01129	0.0130213	0.867038	0.0111277	0.0128999	0.86262	0.01129	0.0130213	0.867038	0.0111269	0.0129029	0.862355	0.0111269	0.0129029	0.862355	0.0111269	0.0129029	0.862355
