# Supplementary material for: The Complete Chloroplast Genome and Morphological Data Support Reinstatement of Sedum jinianum (Crassulaceae) as an Independent Species
Source: Ecol Evol. 2025 Dec 26;15(12):e72830. doi: 10.1002/ece3.72830 (PMC12742950; doi:10.1002/ece3.72830)
Supplement: Supplementary file 3 — Table S3: Single Nucleotide Polymorphism (SNP) in the plastomes of three S. jinianum accessions. [file ECE3-15-e72830-s001.xlsx]

## Sheet: Summary
	S. jinianum (PQ877685)	S. jinianum (PQ877686)	S. jinianum (PV656444)
Total SNP	106	109	106
Ts	47 (44.3%)	56 (51.4%)	52 (49.1%)
Tv	59 (55.7%)	53 (48.6%)	54 (50.9%)
Ts/Tv	0.8	1.06	0.96
Gene coding region	19 (17.9%)	20 (18.3%)	19 (17.9%)
tRNA gene	5 (4.7%)	5 (4.6%)	5 (4.7%)
Intergenic region	82 (77.4%)	84 (77.1%)	82 (77.4%)
